# Supplementary material for: Tofacitinib Downregulates TNF and Poly(I:C)-Dependent MHC-II Expression in the Colonic Epithelium
Source: Front Immunol. 2022 May 17;13:882277. doi: 10.3389/fimmu.2022.882277 (PMC9152176; doi:10.3389/fimmu.2022.882277)
Supplement: Supporting Information — (Dropbox) Dropbox link: https://www.dropbox.com/sh/a86zh9ocfmlqgi4/AADN3bx8yVwDAL-XV0RPNRX5a?dl=0. [file DataSheet_1.xlsx]

## Sheet: Overview
	Overview
	Sheet 2: Materials: Lists the materials used in the study.
	Sheet 3: Immunostaining quantification: Quantification of results presented in Figure 3A and Figure 5A.
	Sheet 4: Immunoblot quantification : Quantification of results presented in Figure 4.

## Sheet: Materials
	Materials
	Name	Abbrev.	Conc.	Cat#	Manufacturers	RRID
	Ligands and reagents
	Recombinant human Tumor necrosis factor	TNF	100 ng/mL	300-01A	PeproTech, Rocky Hill, NJ, USA
	Polyinosinic:polycytidylic acid (Poly(I:C))	Poly(I:C)	20 μg/mL	tlrl-pic	InvivoGen, San Diego, CA, USA
	Interferon gamma	IFN-γ	10 ng/mL	300-02	PeproTech, Rocky Hill, NJ, USA
	Nicotinamide		1221.2µg/mL	N3376-100G	MerckMillipore, Burlington, MA, USA
	N-Acetyl-L-cysteine		163.2µg/mL	A9165-25G	Sigma-Aldrich, MO, USA
	A-83-01		0.211µg/mL	SML0788	Sigma-Aldrich, MO, USA
	SB202190		3.31µg/mL	S7067	Sigma-Aldrich, MO, USA
	Human Epidermal growth factor	EGF	0.05µg/mL	AF-100-15	PeproTech, Rocky Hill, NJ, USA
	[Leu15]-Gastrin I human		0.02µg/mL	G9145-.1MG	Sigma-Aldrich, MO, USA
	CHIRR99021		1.16ug/mL	72052	STEMCELL Technologies, Vancouver, Canada
	Thiazovivin		0.78µg/mL	72252	STEMCELL Technologies, Vancouver, Canada
	Y-27632		3.203µg/mL	1254	R&D Systems, Abington, UK
	DAPT		4.3µg/mL	2634	Bio-Techne, Minneapolis, MN, USA
	Advanced DMEM/F12			12634028	Thermo Fischer Scientific, Bremen, Germany
	TrypLE Express			12605028	Thermo Fischer Scientific, Bremen, Germany
	Cell Recovery Solution	CRS	1.5 mL per 50µL matrigel	734-0107	Corning®, New York City, NY, USA
	Matrigel® Growth Factor Reduced (GFR) Basement Membrane Matrix, phenol red-free		100 cells/μL	734-1101	Corning®, New York City, NY, USA
	50 µl Richard-Allan Scientific™ HistoGel™ Specimen Processing Gel		50 μL for colonoids collected from 6 wells	HG-4000-012	Thermo Fischer Scientific, Bremen, Germany
	EnVision FLEX+ Mouse (LINKER)			K8021	Dako Agilent, Santa Clara, CA, USA
	EDTA-free protease inhibitor			11873580001	Sigma-Aldrich, MO, USA
	phosphatase inhibitor cocktail I			P2850	Sigma-Aldrich, MO, USA
	phosphatase inhibitor cocktail III			P0044	Sigma-Aldrich, MO, USA
	4–12% NuPage Bis-Tris gels			NP0321BOX	Invitrogen, MA, USA
	Rockland Blocking Buffer for fluorescent Western Blotting			MB-070	Rockland , PA, USA
	Cell lines
	Wnt-3A conditioned medium		50% for growth media and 5% for differentiation media	CRL-2647	ATCC, Manassas, VA, USA	RRID:CVCL_0635
	R-spondin conditioned medium; HA-R-Spondin1-Fc 293T Cells		20%	AMS.RSPO1-CELLS	AMS Biotechnology, Abington, UK	RRID:CVCL_RU08
	Kits
	RNeasy Mini kit			74106	Qiagen, Hilden, Germany
	rabbit/mouse EnVision-HRP/DAB+ kit			K5007	Dako Agilent, Santa Clara, CA, USA
	MaxFluorTM 488 Immunofluorescence Mouse Detection Kit			#MF31-M	Dianova, Hamburg, Germany
	Sequencing
	Qubit RNA HS Assay Kit				Thermo Fisher Scientific, Waltham, MA, USA
	Agilent RNA 6000 Nano Kit				Agilent Technologies, Santa Clara, CA, USA
	SENSE FFPE total RNA-Seq library prep kit				Lexogen GmbH, Vienna, Austria
	Multiplex and ELISA kits
	Bio-Plex Pro Human Chemokine Panel, 40-plex			171ak99mr2	Bio -Rad laboratories, Hercules, CA, USA
	IFN gamma Human Uncoated ELISA Kit			88-7316-86	Thermo Fischer Scientific, Bremen, Germany
	Antibodies
	Anti-HLA DR + DP + DQ antibody [CR3/43]		1:400	ab7856	Abcam, MA, USA	RRID:AB_306142
	Anti-HLA Class 1 ABC antibody [EMR8-5]		1:200	ab70328	Abcam, MA, USA	RRID:AB_1269092
	STAT11 (9H2) Mouse monoclonal antibody		1:1000	9176	Cell Signaling Technology, Danvers MA, USA	RRID:AB_2240087
	STAT1 Y701:Phospho-Stat1 (Tyr701) (D4A7) Rabbit monoclonal antibody		1:1000	7649	Cell Signaling Technology, Danvers MA, USA	RRID:AB_10950970
	GAPDH (D16H11) XP Rabbit monoclonal antibody		1:5000	5174	Cell Signaling Technology, Danvers MA, USA	RRID:AB_10622025
	Softwares
	Fiji				Schindelin et al., 2012	RRID:SCR_002285
	ZEN Digital Imaging for Light Microscopy				Zeiss, Oberkochen, Germany	RRID:SCR_013672
	NIS-Elements BR imaging software				Nikon Corporation, Tokyo, Japan	RRID:SCR_014329
	bcl2fastq 2.18				Illumina	RRID:SCR_015058
	Salmon and the Ensemble (GRCh38) human transcriptome				Patro, Duggal, Love, Irizarry & Kingsford, 2017
	tximport				Soneson, Love & Robinson, 2015	RRID:SCR_016752
	StepOne software version X				Applied Biosystems, Foster City, CA, USA	RRID:SCR_014281
	limma (voom)				(Love, Huber & Anders, 2014)	RRID:SCR_010943
	DESeq2				(Love, Huber & Anders, 2014)	RRID:SCR_015687
	Graphpad Prism 9				GraphPad Software Inc., San Diego, CA, USA	RRID:SCR_002798

## Sheet: Immunostaining quantification
Figure 3A
	MHC-II staining quantification results
	Donors_experiment	CTCF/cells
		Unstimulated	TNF+Poly(I:C)
	D2_1	20.2977	64.796
	D2_2	22.9059	51.964
	D2-average	21.6018	58.38
	D3	936.59	2275.75
	D7	1640.46	2060.73
	D8	67.0178	905.88
	Experimental replicates are indicated as 1 and 2
Figure 5A	MHC-II staining quantification results
	Donors_experiment	CTCF/cells
		DMSO_Unstimulated	DMSO_TNF+Poly(I:C)	Tofacitinib_Unstimulated	Tofacitinib_TNF+Poly(I:C)	Budesonide_Unstimulated	Budesonide_TNF+Poly(I:C)
	D3	237.73	1180.99	113.543	420.57	503.922	3627.81
	D4	0	0	0	0	0	0
	D5	0	0	0	0	0	0
	D6	0	0	0	0	0	0
	D7	1092.02	3100.84	146.956	732.293	487.373	4091.54
	D8_1	3120.67	4169.62	1460.97	2416.75	2395.57	3060.06
	D8_2	278.044	488.146	273.987	192.762	329.34	1304.41
	D8-average	1699.36	2328.88	867.479	1304.76	1362.46	2182.23
	D10	251.231	932.429	240.959	224.221	426.564	673.761
	Experimental replicates are indicated as 1 and 2

## Sheet: Immunoblot quantification
Figure 4
Western blot_MHC-II quantification
									Raw values_MHC-II
	Donors_experiment	Fold induction
		DMSO_Unstimulated	DMSO_TNF+Poly(I:C)	Tofacitinib_Unstimulated	Tofacitinib_TNF+Poly(I:C)	Budesonide_Unstimulated	Budesonide_TNF+Poly(I:C)			DMSO_Unstimulated	DMSO_TNF+Poly(I:C)	Tofacitinib_Unstimulated	Tofacitinib_TNF+Poly(I:C)	Budesonide_Unstimulated	Budesonide_TNF+Poly(I:C)
	D3	1	3.12712	1.50769	2.39748	0.93922	2.78483		D3	725000	560000	449000	397000	440000	435000
	D4	1	1.73772	0.884096	1.0602	0.727433	1.37013		D4	-119000	-106000	-105000	-84900	-160000	-144000
	D5	1	1.26543	1.22663	1.42584	0.846681	1.46498		D5	-144000	-130000	-81800	-101000	-118000	-146000
	D6	1	2.80389	1.23973	2.20316	0.714287	2.78739		D6	10400	3830	4550	3680	-3740	-7020
	D7_1	1	3.91	1.46	2.78	1.25	2.41		D7_1	631000	1740000	294000	771000	262000	1820000
	D7_2	1	2.11	0.97	1.42	0.79	1.99		D7_2	1670000	4160000	1350000	2700000	1340000	3270000
	D7-average	1	3.01	1.215	2.1	1.02	2.2		D8	618000	1630000	588000	631000	834000	1470000
	D8	1	1.4	1.13	1.38	0.73	1.93		D9	606000	1530000	281000	827000	367000	1530000
	D9	1	2.53	0.62	0.76	0.77	1.48		D10	146000	462000	116000	220000	126000	659000
	D10	1	5.19	1.79	2.36	2.2	3.79
Western blot_STAT1 Y701/STAT1 quantification
	Donors_experiment	Fold induction
		DMSO_Unstimulated	DMSO_TNF+Poly(I:C)	Tofacitinib_Unstimulated	Tofacitinib_TNF+Poly(I:C)	Budesonide_Unstimulated	Budesonide_TNF+Poly(I:C)
	D3	1	14.39	0.27	1.73	1.08	10.8
	D4	1	9.99423	0.0491185	0.107475	0.236518	3.18365
	D5	1	36.4	1	1	1.9	76.6
	D6	1	19.8901	0.0873757	0.0450433	0.218045	17.4107
	D7_1	1	30.693	0	0	4.958	47.918
	D7_2	1	7.93	0	0	0.95	9.06
	D8	1	3.76	1	4.1	1	1.18
	D9	1	5.29	0.15	0.33	0.46	3.61
	D10	1	7.85	0	0	0.62	6.61
Western blot_MHC-I quantification
	Donors_experiment	Fold induction
		DMSO_Unstimulated	DMSO_TNF+Poly(I:C)	Tofacitinib_Unstimulated	Tofacitinib_TNF+Poly(I:C)	Budesonide_Unstimulated	Budesonide_TNF+Poly(I:C)
	D3	1	3.12712	1.50769	2.39748	0.93922	2.78483
	D4	1	1.73772	0.884096	1.0602	0.727433	1.37013
	D5	1	1.26543	1.22663	1.42584	0.846681	1.46498
	D6	1	2.80389	1.23973	2.20316	0.714287	2.78739
	D7_1	1	3.91	1.46	2.78	1.25	2.41
	D7_2	1	2.11	0.97	1.42	0.79	1.99
	D8	1	1.4	1.13	1.38	0.73	1.93
	D9	1	2.53	0.62	0.76	0.77	1.48
	D10	1	5.19	1.79	2.36	2.2	3.79
	Experimental replicates are indicated as 1 and 2
