# Supplementary material for: Tofacitinib Downregulates TNF and Poly(I:C)-Dependent MHC-II Expression in the Colonic Epithelium
Source: Front Immunol. 2022 May 17;13:882277. doi: 10.3389/fimmu.2022.882277 (PMC9152176; doi:10.3389/fimmu.2022.882277)
Supplement: Supplementary file 4 [file DataSheet_2.xlsx]

## Sheet: Overview
	Overview:
	Sheet 2: Sample information_RNAseq: Lists the sample information used for RNA-seq experiments in Figure 1B, Figure 1C, Figure 2 and Supplementary figure 1.
	Sheet 3: Normalised reads from RNA-seq for Figure 1B and Figure 1C.
	Sheet 4: Normalised reads from RNA-seq for Figure 2 and Supplementary Figure 1A-C.
	Sheet 5: Metacore results for Supplementary Figure 1A.
	Sheet 6: Log2 fold change values and adjusted P values for genes presented in Supplementary Figure 1C.

## Sheet: Sample information_RNAseq
Sequencing sample information
See table 1 for Donor information
Figure 1B and 1C					Figure 2 and Supplementary Figure 1A-C:
Number	Donor (D)	Condition			Number	Donor (D)	Condition
129	D2	Differentiated			111	D9	Unstimulated
130	D2	Undifferentiated			112	D9	TNF
131	D1	Differentiated			115	D9	TNF+Poly(I:C)
132	D1	Undifferentiated			135	D1	Unstimulated
133	D3	Differentiated			136	D1	TNF
134	D3	Undifferentiated			139	D1	TNF+Poly(I:C)
					19	D2	Unstimulated
					20	D2	TNF
					23	D2	TNF+Poly(I:C)
					37	D3	Unstimulated
					38	D3	TNF
					41	D3	TNF+Poly(I:C)
					84	D8	Unstimulated
					85	D8	TNF
					88	D8	TNF+Poly(I:C)
					93	D7	Unstimulated
					94	D7	TNF
					97	D7	TNF+Poly(I:C)

## Sheet: Normalised reads _Fig 1
Normalised reads _Figure 1B and 1C
gene_id	gene_name	gene_biotype		129	130	131	132	133	134	baseMean	Undifferentiated	Differentiated	FoldChange	log2FoldChange	stat	pvalue	padj
ENSG00000204257	HLA-DMA	protein_coding		332	33	186	58	53	30	115.27	40	190	4.735	2.243	3.138	0.00170229	0.0311936
ENSG00000242574	HLA-DMB	protein_coding		145	3	63	5	1	1	36.31	3	70	23.901	4.579	3.68	0.000233484	0.0075989
ENSG00000179344	HLA-DQB1	protein_coding		259	13	1	3	0	0	46.07	5	87	16.405	4.036	1.356	NA	NA
ENSG00000204287	HLA-DRA	protein_coding		516	3	69	2	16	1	101.03	2	200	111.415	6.8	5.703	1.17996e-08	2.26477e-06
ENSG00000196126	HLA-DRB1	protein_coding		271	2	23	7	0	2	50.78	4	98	28.033	4.809	3.315	0.000917521	0.020656
ENSG00000198502	HLA-DRB5	protein_coding		90	0	1	0	0	0	15.27	0	30	182.374	7.511	1.921	NA	NA
ENSG00000229391	HLA-DRB6	transcribed_unprocessed_pseudogene		42	1	6	0	1	0	8.28	0	16	50.162	5.649	3.031	0.00243613	0.0394711
ENSG00000179583	CIITA	protein_coding		73	21	27	1	37	37	32.47	20	46	2.366	1.242	1.227	0.219846	0.570487
ENSG00000019582	CD74	protein_coding		956	94	170	105	98	142	260.8	114	408	3.596	1.846	2.287	0.0221879	0.165086
ENSG00000206503	HLA-A	protein_coding		4472	1420	4551	1118	2660	2390	2768.58	1643	3894	2.371	1.246	2.58	0.00988628	0.10048
ENSG00000234745	HLA-B	protein_coding		2527	663	1866	522	1587	2191	1559.32	1125	1993	1.772	0.825	1.312	0.189409	0.53266
ENSG00000204525	HLA-C	protein_coding		2378	312	1560	269	2187	862	1261.5	481	2042	4.246	2.086	3.657	0.000254914	0.00813482
ENSG00000204592	HLA-E	protein_coding		595	145	352	126	242	252	285.18	174	396	2.283	1.191	2.208	0.0272497	0.188459
ENSG00000204642	HLA-F	protein_coding		204	66	113	20	34	42	79.76	43	117	2.772	1.471	1.94	0.0523901	0.270273
ENSG00000166710	B2M	protein_coding		13363	5366	10618	2825	10878	9572	8770.51	5921	11620	1.963	0.973	1.825	0.0680707	0.309891

## Sheet: Normalised reads_Fig 2
Normalised reads for Figure 2 and Supplementary figure 1A-C
gene_id	gene_name	gene_biotype		111	112	115	135	136	139	19	20	23	37	38	41	84	85	88	93	94	97
ENSG00000166710	B2M	protein_coding		6641	9070	11265	4905	7964	12909	6957	6995	8937	5725	7258	14871	13962	16310	20370	6007	8361	15190
ENSG00000101017	CD40	protein_coding		8	27	50	8	18	10	0	0	4	0	0	2	5	10	30	2	12	26
ENSG00000019582	CD74	protein_coding		706	3323	4106	97	543	1059	538	853	2834	182	841	1338	206	513	638	276	840	1301
ENSG00000163131	CTSS	protein_coding		566	1001	1563	1162	2722	2713	269	525	654	733	1470	2365	591	1026	1234	866	1791	2677
ENSG00000206503	HLA-A	protein_coding		3418	4688	6364	1448	2511	6528	5073	5246	7713	2470	4508	5467	3205	5401	8209	1636	2550	4791
ENSG00000234745	HLA-B	protein_coding		2870	4320	5618	1700	3841	11607	1386	1224	2588	1516	2577	11047	2965	4249	9058	1082	1493	4589
ENSG00000204525	HLA-C	protein_coding		1576	1819	2968	1582	1837	3764	1386	1421	2248	1127	1462	3749	2269	4226	5156	922	1546	2900
ENSG00000204257	HLA-DMA	protein_coding		157	429	583	42	98	123	94	44	170	74	110	153	124	188	161	76	105	143
ENSG00000179344	HLA-DQB1	protein_coding		81	260	442	0	0	0	0	66	4	40	82	225	120	379	305	144	311	414
ENSG00000204287	HLA-DRA	protein_coding		482	2513	2638	8	46	89	54	44	599	144	354	366	175	263	289	443	811	1250
ENSG00000196126	HLA-DRB1	protein_coding		130	424	557	0	0	1	0	22	221	151	246	187	352	463	522	251	391	568
ENSG00000198502	HLA-DRB5	protein_coding		62	229	286	0	0	0	0	0	42	13	19	30	10	24	20	16	26	50
ENSG00000204592	HLA-E	protein_coding		511	742	1133	191	304	1024	431	372	591	298	394	767	480	1125	1683	207	248	672
ENSG00000204642	HLA-F	protein_coding		168	258	391	47	113	606	283	306	608	56	187	589	179	497	714	106	228	574
ENSG00000159110	IFNAR2	protein_coding		141	255	331	91	334	433	296	240	293	99	282	372	255	829	592	61	321	298
ENSG00000027697	IFNGR1	protein_coding		1226	2620	3398	1138	2688	2805	444	415	863	1180	1770	2062	1810	2956	2159	1101	2135	2681
ENSG00000159128	IFNGR2	protein_coding		222	477	667	458	1090	1270	1467	2164	1606	542	1241	799	803	2218	1802	410	1180	1208
ENSG00000125347	IRF1	protein_coding		179	417	583	167	276	440	215	87	204	231	385	529	315	468	475	143	312	458
ENSG00000162434	JAK1	protein_coding		429	1331	1193	1167	1402	1673	336	678	616	922	1424	1457	1139	2030	1802	912	1210	1881
ENSG00000096968	JAK2	protein_coding		104	122	160	85	165	90	27	0	357	96	37	81	114	103	101	47	109	201
ENSG00000140853	NLRC5	protein_coding		41	52	87	6	5	57	229	874	680	19	23	81	12	48	91	2	9	46
ENSG00000205220	PSMB10	protein_coding		120	203	367	35	64	193	188	503	272	86	128	91	86	147	232	80	54	88
ENSG00000204264	PSMB8	protein_coding		168	261	254	44	76	288	94	131	204	110	120	266	94	116	172	110	142	294
ENSG00000240065	PSMB9	protein_coding		132	277	317	14	44	341	54	175	183	22	55	170	54	174	419	25	55	155
ENSG00000092010	PSME1	protein_coding		627	1140	1250	733	1014	1604	848	940	1411	919	1245	1784	880	1243	1680	725	1078	1449
ENSG00000100911	PSME2	protein_coding		912	1574	1432	480	809	2165	484	503	1734	770	899	1747	550	1264	1294	566	1124	1498
ENSG00000115415	STAT1	protein_coding		270	464	840	458	365	1602	67	87	331	393	245	2172	302	402	874	369	316	2081
ENSG00000168394	TAP1	protein_coding		150	379	480	48	163	568	13	284	391	80	206	570	111	438	861	48	184	493
ENSG00000204267	TAP2	protein_coding		109	219	347	60	116	561	54	175	55	108	103	430	164	217	421	79	148	684
ENSG00000231925	TAPBP	protein_coding		2426	4704	6127	2707	5977	7790	1346	2973	3094	2247	5119	5597	3986	8149	8552	1882	4185	5132
ENSG00000158773	USF1	protein_coding		41	46	121	58	74	90	81	87	68	79	72	161	77	126	115	83	93	131
ENSG00000165406	MARCH8	protein_coding		41	26	16	90	76	266	0	30	176	93	75	186	60	55	179	63	68	78.69
ENSG00000179583	CIITA	protein_coding		121	151	76	36	20	6	0	0	308	28	18	67	3	5	52	60	50	42.65

## Sheet: Metacore data_Sup Fig 1A 
Enrichment analysis report
Enrichment by Pathway Maps					Genes regulated by TNF				Genes regulated by TNF+Poly(I:C)
#	Maps	Total	min(pValue)	Min FDR	p-value	FDR	In Data	Network Objects from Active Data	p-value	FDR	In Data	Network Objects from Active Data
1	Immune response_IFN-alpha/beta signaling via JAK/STAT	64	9.57018e-28	1.3848e-24	3.94734e-06	9.11901e-05	13	RAP-1A, TAP1 (PSF1), STAT5, GBP1, IFN-alpha/beta receptor, IP10, GBP4, JAK1, IFNAR1, STAT4, CCL2, I-TAC, IFNAR2	9.57018e-28	1.3848e-24	38	STAT3, IRF7, MHC class I, IFI17, TAP1 (PSF1), OAS1, STAT5, STAT2, GBP1, IRF9, MxB, RSAD2, IFI27, Apo-2L(TNFSF10), PML, IP10, GBP4, ISG15, p21, IRF1, JAK1, STAT4, PKR, CCL2, Tyk2, IFI6, I-TAC, ERAP140, ISGF3, ISG54, ADAR1, ISG20, XAF1, STAT1, RIG-G, USP18, IFNAR2, STAT1/STAT2
2	Immune response_Induction of the antigen presentation machinery by IFN-gamma	53	2.56984e-21	1.85928e-18	0.000100085	0.00118623	10	PSMB9, TAP1 (PSF1), HLA-F, IFNGR2, HLA-DRA1, CD74, JAK1, Tapasin, Cathepsin S, PSME1	2.56984e-21	1.85928e-18	30	MHC class I, PSMB9, TAP1 (PSF1), IFNGR1, Beta-2-microglobulin, JAK2, HLA-DRB1, HLA-E, MHC class II, HLA-F, HLA-DQB1, IFNGR2, HLA-DRA1, CD74, HLA-C, PSMB8(LMP7), HLA-B, NLRC5, IRF1, JAK1, Tapasin, PSME2, USF1, HLA-A, Cathepsin S, PSMB10, PSME1, TAP2 (PSF2), STAT1, HLA-DMA
3	Inflammatory mechanisms of pancreatic cancerogenesis	67	1.13901e-19	5.49382e-17	4.6253e-10	9.00611e-08	18	COX-2 (PTGS2), IL-32 (NK4), IL-1 beta, CCL20, IL-1 alpha, RelA (p65 NF-kB subunit), GRO-1, NF-kB, iNOS, c-Fos, NF-kB p50/p65, ICAM1, CCL2, IL-8, NFKBIA, PLAU (UPA), ENA-78, TNF-alpha	1.13901e-19	5.49382e-17	32	CCL5, STAT3, COX-2 (PTGS2), IL-32 (NK4), IL-1 beta, C/EBP, IFNGR1, TNF-R2, JAK2, c-Jun/c-Fos, CCL20, AP-1, IL-1 alpha, RelA (p65 NF-kB subunit), GRO-1, CD40(TNFRSF5), NF-kB, iNOS, c-Fos, IRF1, NF-kB p50/p65, ICAM1, CCL2, IL-8, G-protein alpha-i family, NFKBIA, PLAU (UPA), CXCR4, c-Jun, STAT1, ENA-78, TNF-alpha
4	Attenuation of IFN type I signaling in melanoma cells	37	6.38036e-18	2.30809e-15	2.6854e-05	0.000415932	9	PSMB9, TAP1 (PSF1), IFN-alpha/beta receptor, IP10, JAK1, Tapasin, IFNAR1, I-TAC, IFNAR2	6.38036e-18	2.30809e-15	23	STAT3, MHC class I, PSMB9, TAP1 (PSF1), STAT2, IRF9, PSMB8(LMP7), Apo-2L(TNFSF10), IP10, p21, IRF1, JAK1, Tapasin, MEKK1(MAP3K1), Tyk2, HLA-A, I-TAC, ISGF3, TAP, TAP2 (PSF2), c-Jun, STAT1, IFNAR2
5	Immune response_IL-1 signaling pathway	82	6.53496e-17	5.21254e-14	6.53496e-17	8.90715e-14	27	COX-2 (PTGS2), IL-1 beta, Sequestosome 1(p62), I-kB, TPL2(MAP3K8), c-IAP2, FGF2, IL-1 alpha, NF-kB2 (p100), PGES, RelA (p65 NF-kB subunit), GRO-1, MCPIP, NF-kB, iNOS, NF-kB1 (p105), IP10, NF-kB1 (p50), NF-kB p50/p65, ICAM1, CCL2, NF-kB2 (p52), IL-8, GM-CSF, PLAU (UPA), NF-kB p52/RelB, TNF-alpha	1.80115e-16	5.21254e-14	32	CCL5, COX-2 (PTGS2), IL-1 beta, Sequestosome 1(p62), I-kB, TPL2(MAP3K8), c-IAP2, PI3K reg class IA (p85), AP-1, IL-1 alpha, NF-kB2 (p100), PGES, RelA (p65 NF-kB subunit), GRO-1, MCPIP, NF-kB, iNOS, NF-kB1 (p105), IP10, NF-kB1 (p50), IRF1, NF-kB p50/p65, ICAM1, MEKK1(MAP3K1), CCL2, NF-kB2 (p52), IL-8, GM-CSF, PLAU (UPA), NF-kB p52/RelB, STAT1, TNF-alpha
6	Cooperative action of IFN-gamma and TNF-alpha on astrocytes in multiple sclerosis	39	6.28379e-16	1.51544e-13	6.84922e-07	2.3771e-05	11	I-kB, HLA-DRA1, NF-kB, iNOS, IP10, JAK1, ICAM1, CCL2, Adenylate cyclase, NFKBIA, TNF-alpha	6.28379e-16	1.51544e-13	22	MHC class I, I-kB, JAK2, HLA-E, MHC class II, PKA-reg (cAMP-dependent), HLA-DRA1, IFN-gamma receptor, NF-kB, iNOS, IP10, IRF1, JAK1, ICAM1, PKR, CCL2, Adenylate cyclase, PKA-cat (cAMP-dependent), NFKBIA, STAT1, TNF-alpha, C/EBPdelta
7	Maturation and migration of dendritic cells in skin sensitization	41	3.90605e-14	8.07436e-12	9.32681e-06	0.000181606	10	MHC class II alpha chain, IL-1 beta, I-kB, CD83, HLA-DRA1, NF-kB, ICAM1, TRAF2, IL-8, TNF-alpha	3.90605e-14	8.07436e-12	21	MHC class II alpha chain, IL-1 beta, E-cadherin, I-kB, TNF-R2, HLA-DRB1, MHC class II, CD83, HLA-DRA1, TRADD, CD40(TNFRSF5), NF-kB, HLA-DRB5, ICAM1, MHC class II beta chain, MEKK1(MAP3K1), HLA-DRB, TRAF2, IL-8, c-Jun, TNF-alpha
8	Immune response_IL-6 signaling pathway via JAK/STAT	71	7.21592e-13	1.30518e-10	1.31046e-05	0.000231969	13	COX-2 (PTGS2), STAT5, Rac2, iNOS, c-Fos, JAK1, ICAM1, sIL6-RA, FKHR, CCL2, ROR-gamma, IL6RA, SOCS1	7.21592e-13	1.30518e-10	26	STAT3, COX-2 (PTGS2), STAT5, JAK2, c-Jun/c-Fos, gp130, AP-1, Rac2, CISH, iNOS, c-Fos, p21, IRF1, JAK1, CDK4, ICAM1, MEKK1(MAP3K1), FKHR, CCL2, Tyk2, ROR-gamma, ADAM17, c-Jun, STAT1, SOCS1, C/EBPdelta
9	Immune response_IFN-alpha/beta signaling via MAPKs	77	8.75769e-13	1.40804e-10	3.24182e-05	0.000480283	13	IKK-epsilon, GCH1, TAP1 (PSF1), Beta-catenin, Matrilysin (MMP-7), MAPKAPK3, MSK1, SMAD3, IFN-alpha/beta receptor, IP10, JAK1, IFNAR1, IFNAR2	8.75769e-13	1.40804e-10	27	IKK-epsilon, IRF7, GCH1, TAP1 (PSF1), Beta-catenin, Matrilysin (MMP-7), MAPKAPK3, AP-1, IRF9, RSAD2, Apo-2L(TNFSF10), PML, IP10, ISG15, p21, JAK1, PKR, MEKK1(MAP3K1), Tyk2, HIP-2, ISG54, c-Jun, STAT1, RIG-G, IFNAR2, TRIM6, PL scramblase 1
10	Immune response_Antiviral actions of Interferons	53	2.18856e-12	3.16685e-10	0.00884977	0.0382928	7	IDO1, OAS3, HLA-DRA1, iNOS, IFN-alpha/beta receptor, JAK1, 2'-5'-oligoadenylate synthetase	2.18856e-12	3.16685e-10	22	MHC class I, OAS1, JAK2, IDO1, MxA, STAT2, OAS3, MHC class II, IRF9, HLA-DRA1, IFN-gamma receptor, OAS2, iNOS, IRF1, JAK1, PKR, Tyk2, HLA-A, ISGF3, ADAR1, 2'-5'-oligoadenylate synthetase, STAT1

## Sheet: Log2 fold change _ Sup Fig 1C
	Supplementary figure 1C_Log2 fold changes_ TNF or TNF+Poly(I:C) stimulation vs unstimulated colonoids.
	Ensembl ID	gene_name	log2FoldChange_TNF vs unstimulated conditions	padj	log2FoldChange_TNF+Poly(I:C) vs unstimulated conditions	padj
	ENSG00000166710	B2M	0.344	0.46269530075274	0.946	0.000179089090173594
	ENSG00000101017	CD40	1.478	0.263800243525925	2.62	0.00264612141764568
	ENSG00000019582	CD74	1.777	7.85838767208703e-08	2.575	3.29404163852697e-17
	ENSG00000163131	CTSS	0.973	9.92239624521425e-05	1.382	3.46991283569329e-10
	ENSG00000206503	HLA-A	0.561	0.108951156803912	1.251	3.33827397991797e-07
	ENSG00000234745	HLA-B	0.532	0.255979438325929	1.874	8.98294524027122e-12
	ENSG00000204525	HLA-C	0.4	0.425985045976478	1.208	8.06508948290723e-06
	ENSG00000204257	HLA-DMA	0.759	0.101588268200066	1.185	0.000678569149249436
	ENSG00000179344	HLA-DQB1	1.495	0.101588268200066	1.828	0.013785162482716
	ENSG00000204287	HLA-DRA	1.362	0.0354428839976835	2.165	2.83963923540753e-05
	ENSG00000196126	HLA-DRB1	0.864	0.397243193461716	1.655	0.007326305705495
	ENSG00000198502	HLA-DRB5	0.984	0.387967017828956	1.705	0.0177224173399353
	ENSG00000204592	HLA-E	0.494	0.429784527082889	1.451	1.52302535059976e-05
	ENSG00000204642	HLA-F	1.032	0.0198503878837134	2.25	2.91392507290029e-11
	ENSG00000159110	IFNAR2	1.365	0.000216678231136111	1.424	3.84899548232399e-05
	ENSG00000027697	IFNGR1	0.814	0.050802261498629	1.034	0.00320511313202132
	ENSG00000159128	IFNGR2	1.175	9.6681268753516e-05	1.037	0.00049502511191323
	ENSG00000125347	IRF1	0.663	0.173814951850878	1.114	0.00136240624379254
	ENSG00000162434	JAK1	0.78	0.00342135336259179	0.84	0.000594166127696094
	ENSG00000096968	JAK2	-0.018	0.995839360698288	1.4	0.0367044588243499
	ENSG00000140853	NLRC5	1.065	0.244819490133962	2.548	8.71074099921157e-06
	ENSG00000205220	PSMB10	0.606	0.33312154615507	1.035	0.0121453470161627
	ENSG00000204264	PSMB8	0.432	0.421939751237833	1.416	3.64922242664686e-07
	ENSG00000240065	PSMB9	1.382	0.00108490088269423	2.813	2.54737724562e-16
	ENSG00000092010	PSME1	0.535	0.000283265271294869	0.968	5.71791850699149e-15
	ENSG00000100911	PSME2	0.677	0.238214457439778	1.461	9.40035795648128e-05
	ENSG00000115415	STAT1	-0.011	0.997694372113107	2.057	0.00236879476000869
	ENSG00000168394	TAP1	1.795	7.85838767208703e-08	2.91	7.47800466079918e-22
	ENSG00000204267	TAP2	0.793	0.440948172922036	2.176	8.30931037733601e-05
	ENSG00000231925	TAPBP	1.092	1.78065599660903e-10	1.311	6.32978824249456e-16
	ENSG00000158773	USF1	0.212	0.863636179587567	0.852	0.0326570256007352
	ENSG00000165406	MARCH8	-0.898	0.0281656216237623	-0.987	0.00654524663307733
	ENSG00000179583	CIITA	1.241	0.481201560756954	1.899	0.0897180640584921
